# Supplementary material for: Human evolution in Siberia: from frozen bodies to ancient DNA
Source: BMC Evol Biol. 2010 Jan 25;10:25. doi: 10.1186/1471-2148-10-25 (PMC2829035; doi:10.1186/1471-2148-10-25)
Supplement: Additional file 3 — mtDNA Haplotypes shared between the ancient Yakut and Siberian populations. List of haplotypes shared between the present data ancient Yakut and the Siberian populations. Populations are coded as follow. Yak: present day Yakuts, Bur: Buryats [3,4] (Shimada 2001 unpublished), Chuk: Chuckches [85,86], EG_PD: Eygin Gol present day [48], EG_A: Eygin Gol ancient [47], Esk: Eskimos [85,86], Evk: Evenks [50,65,87], YSE: Yakut Speaking Evenks [6], Kaz: Kazakhs [23,26], Kir: Kirghiz [23], Kor: Koryaks [83], Man: Mansis [22], Mg: Mongols [26,48,65,88], Oro: Oroquens [65], Tuv: Tuvans [3], Uyg: Uyghurs [23], Uzb: Uzbeks [84], Yuk: Yukhagirs [6]. [file 1471-2148-10-25-S3.XLS]

## Sheet: Additional file 3
Additional file 3 : mtDNA Haplotypes shared between the ancient Yakut and Siberian populations.
Samples	HG	Yak	Bur	Chuk	Daurs	EG_PD	EG_A	Esk	Evk	YSE	Kaz	Kir	Kor	Man	Mg	Oro	Tuv	Uyg	Uzb	Yuk
YAKa23	A4b	1							1		1
YAKa78	A8	2	1			1
YAKa24	B4	1
YAKa52, 53	B5
YAKa20, 39	C4	10								1
YAKa44, 66, 73	C	8	8	1	2	3			4		1	2	6	5	2		2		1
YAKa58	C4	11							7	1							5			4
YAKa16, 21, 32, 70, 86	C4	9	4						3		1				1	5	5
YAKa17, 31, 50, 67, 75, 81	C4	15	1
YAKa19, 60	C4	4	5								2			1		1	1	1
YAKa26	C4	4				3	1					1	1	1	1			1
YAKa55, 76	C4	4	1						4
YAKa43, 69	C5	3	2									2				1	1
YAKa25, 29, 74	D	2	2				1					2		2		1
YAKa27	D			1				1				2
YAKa65	D	3
YAKa47, 54	D3	4				1			1		1			1		3	1
YAKa30, 46, 64, 79	D4i	8	1						3								1
YAKa34, 35, 36, 37, 38, 41	D5									1
YAKa45	D5	3								1
YAKa40, 57, 59, 82	D5(a)	21	1		1										1
YAKa22	F1b
YAKa68	F1b	3												1	1
YAKa83	H6								5
YAKa15	J
YAKa56	J	3
YAKa33	K1b1	1
YAKa71	M13a	1
YAKa51	W	3	1								1							3
YAKa80	Y1b	1
Populations are coded as follow: Yak: present day Yakuts, Bur: Buryats [5,6] ( Shimada 2001 unpublished),
Chuk: Chuckches [83,84], EG_PD: Eygin Gol present days [49], EG_A: Eygin Gol ancient [35],
Esk: Eskimos [83,84], Evk: Evenks [51,64,85], YSE: Yakut Speaking Evenks [8], Kaz: Kazakhs [26,29],
Kir: Kirghiz [26], Kor: Koryaks [81], Man: Mansis [25], Mg: Mongols [29,49,64,86], Oro: Oroquens [64],
Tuv: Tuvans [5], Uyg: Uyghurs [26], Uzb: Uzbeks [81], Yuk: Yukhagirs [8]
