# Supplementary material for: Human evolution in Siberia: from frozen bodies to ancient DNA
Source: BMC Evol Biol. 2010 Jan 25;10:25. doi: 10.1186/1471-2148-10-25 (PMC2829035; doi:10.1186/1471-2148-10-25)
Supplement: Additional file 5 — Localization, dating and substrate(s) collected for the different individuals. The different ancient samples collected. Dendro: dendrochronological dating, Archaeo: archaeological dating. I: incisive tooth, C: canine tooth, pM: pre-molar tooth, M: molar tooth. Data obtained from samples in italic font were not taken into account for the phylogenetic analyses. [file 1471-2148-10-25-S5.XLS]

## Sheet: Additional file 5
Additional file 5. Localization, dating and substrate(s) collected for the different individuals.
Lab Nber	Site Name	District	Dating			Substrate
			14C	Dendro.	Archaeo.	Bone	Tooth	Hairs
YAKa48	Diring Yurakh	Khangalassky	-	-	Neolithic	femur fragment	-	-
YAKa47	Dyupsia	Khangalassky	-	-	Iron Age	femur fragment	-	-
YAKa27	n°3	Kolyma	-	-	Protohistoric	proximal phalanx hallux	-	-
YAKa43	Allalaika		-	-	Protohistoric	femur fragment	-	-
YAKa44	Tchersinsky		-	-	Protohistoric	femur fragment	-	-
YAKa25	Pokrovsk	Khangalassky	-390 / -190 B.C	-	Protohistoric	femur fragment	-	-
YAKa28	n°2	Kolyma	-	-	15th	femur fragment	-	-
YAKa26	Balyktakh (BKH)	Khangalassky	1420-1470	-	15th	femur fragment	-	-
YAKa40	Djussu Len 1	Churapchinsky	1440-1660	-	15th	humerus fragment	1 M, 1 pM	-
YAKa49	Yakutsk JB1	Khangalassky	-	-	15th to 17th	tarsals	-	-
YAKa65	Oulakhans Alas 1	Tattinsky	-	-	15th to 17th	femur fragment	1 M, 2 I	-
YAKa66	Batta Tcharana	Tattinsky	-	-	15th to 17th	tarsals	3 M	X
YAKa69	Kous Tcharbyt	Tattinsky	-	-	15th to 17th	patella	2 M	X
YAKa78	Bouogaryma 1	Tattinsky	-	-	15th to 17th	femur fragment	2 M, 1 I	-
YAKa79	Bouogaryma 2	Tattinsky	-	-	15th to 17th	patella	2 M	X
YAKa80	Nelegher	Tattinsky	-	-	15th to 17th	femur fragment	2 M	-
YAKa81	Orto Aryy	Tattinsky	-	-	15th to 17th	humerus fragment	2 M, 1 C	-
YAKa86	Tyyt Bappyt	Churapchinsky	-	-	15th to 17th	femur fragment	3 M	-
YAKa21	Tabalakh (TA1)	Khangalassky	-	-	17th	femur fragment	-	-
YAKa15	Ouhoraï	Khangalassky	1650-1680	-	late 17th	femur fragment	-	-
YAKa39	Munur Urekh 1	Churapchinsky	-	1727	early 18th	tibia fragment	1 M	X
YAKa83	Kyys Ounouoga	Churapchinsky	-	1728	early 18th	-	3 I	-
YAKa34	Shamanic Tree 1 subject 1	Churapchinsky	-	-	early 18th	femur fragment	2 pM, 3 I	X
YAKa35	Shamanic Tree 1 subject 5	Churapchinsky	-	-	early 18th	femur fragment	-	-
YAKa36	Shamanic Tree 1 subject 2	Churapchinsky	-	-	early 18th	patella	-	-
YAKa37	Shamanic Tree 1 subject 3	Churapchinsky	-	-	early 18th	patella	2 M, 4 I	X
YAKa38	Shamanic Tree 1 subject 4	Churapchinsky	-	-	early 18th	femurfragment	-	-
YAKa41	Shamanic Tree 2	Churapchinsky	-	-	early 18th	femur fragment	-	-
YAKa64	Sette Toumoul	Tattinsky	-	-	early 18th	femur fragment	2M
YAKa16	TD1	Khangalassky	-	-	18th	femur fragment	-	-
YAKa46	Munur Urekh 1bis	Churapchinsky	-	-	18th	femur fragment, patella	-	X
YAKa50	Jarama 1	Churapchinsky	-	-	18th	femur fragment, patella	-	-
YAKa82	Okhtobout 2	Churapchinsky	-	-	18th	femur fragment	1 I	-
YAKa23	n°5	Khangalassky	-	-	18th	tibia fragment	-	-
YAKa24	n°6	Khangalassky	-	-	18th	femur fragment	-	-
YAKa31	Alas Ebe 2	Khangalassky	-	-	18th	humerus, patella	-	-
YAKa45	Shamanic Tree 3	Churapchinsky	-	-	18th	femur fragment	-	X
YAKa57	Bekh Alaas 1	Churapchinsky	-	-	18th	femur fragment	-	-
YAKa58	Bekh Alaas 2	Churapchinsky	-	-	18th	femur fragment	-	-
YAKa59	Bekh Alaas 3	Churapchinsky	-	-	18th	humerus fragment	-	-
YAKa60	Bekh Alaas 4	Churapchinsky	-	-	18th	femur fragment	-	-
YAKa17	n°10	Khangalassky	-	-	late 18th	femur fragment	-	-
YAKa19	n°9	Khangalassky	-	-	late 18th	humerus fragment	-	-
YAKa20	n°11	Khangalassky	-	-	late 18th	femur fragment	-	-
YAKa22	n°12	Khangalassky	-	-	late 18th	femur, tibia	-	-
YAKa33	Kemus Bulunse 2	Khangalassky	-	-	late 18th	patellas	-	-
YAKa42	Koulousoun Nakh 2	Churapchinsky	-	-	late 18th	humerus fragment, patella	3 M	-
YAKa51	Jarama 2	Churapchinsky	-	-	late 18th	femur, tibia	-	-
YAKa52	Jarama 3	Churapchinsky	-	-	late 18th	femur, tibia	-	-
YAKa53	Jarama 4	Churapchinsky	-	-	late 18th	femur, tibia	-	-
YAKa55	Koulousoun Nakh 1	Churapchinsky	-	-	late 18th	femur fragment	1 pM	X
YAKa29	Tandy River 1a	Khangalassky	-	-	Early 19th	femur, tibia	-	-
YAKa30	Tandy River 1b	Khangalassky	-	-	Early 19th	femur, tibia	-	-
YAKa32	Tandy River 2	Khangalassky	-	-	Early 19th	humerus fragment, patella	-	-
YAKa54	Toumousaktakh 1	Churapchinsky	-	-	Christian	femur, tibia, ulna	-	-
YAKa56	Dirilaa Sayliga 1	Churapchinsky	-	-	Christian	femur	-	-
YAKa67	Ken Ebe 3	Tattinsky	-	-	Christian	humerus	1 M	X
YAKa68	Ken Ebe 2	Tattinsky	-	-	Christian	femur, humerus	-	X
YAKa70	Seden	Tattinsky	-	-	Christian	patella	-	X
YAKa71	Ken Ebe 4	Tattinsky	-	-	Christian	half tibia, patella	-	-
YAKa72	Ken Ebe 5	Tattinsky	-	-	Christian	femur, humerus	-	-
YAKa73	Ken Ebe 6	Tattinsky	-	-	Christian	femur, tibia	-	-
YAKa74	Ken Ebe 7	Tattinsky	-	-	Christian	femur, humerus	-	-
YAKa75	Ken Ebe 8	Tattinsky	-	-	Christian	femur fragment	-	-
YAKa76	Ken Ebe 9	Tattinsky	-	-	Christian	femur	-	-
Dendro: dendrochronological dating, Archaeo: archaeological dating. I: incisive tooth, C: canine tooth, pM: pre-molar tooth, M: molar tooth.
Data obtained from samples in italic font were not taken into account for the phylogenetic analyses.
